# Supplementary material for: Single-cell mapping reveals new markers and functions of lymphatic endothelial cells in lymph nodes
Source: PLoS Biol. 2020 Apr 6;18(4):e3000704. doi: 10.1371/journal.pbio.3000704 (PMC7162550; doi:10.1371/journal.pbio.3000704)
Supplement: S1 Table — List of genes differentially expressed (log2FC ≥ 0.6; FDR < 0.01) among 4 clusters of LECs. FDR, false discovery rate; LEC, lymphatic endothelial cell; LN, lymph node. (XLSX) [file pbio.3000704.s001.xlsx]

## Sheet: Sheet1
Supplementary Table 1
Differential gene expression in 4 subclusters of murine inguinal lymph node LECs (log2FC>0.6; FDR<0.01 compared to all other clusters)
Cluster 1	fLECs		Cluster 2	cLECs		Cluster 3	MS LECs		Cluster 4	Exit sinuses
Up	Down		Up	Down		Up	Down		Up	Down
Ccl20	Marco		Cd36	Marco		Marco	Glycam1		Reln	Clu
Glycam1	Ccdc152		Prss23	Glycam1		Ccdc152	Cd36		Ptx3	Marco
Coch	Stab2		Ackr3	Clu		Apoe	Coch		Mgll	Glycam1
Madcam1	Fabp4		Anxa2	C3		Cyp4b1	Tm4sf1		Ifi27l2a	Cxcl1
Cxcl1	Cd36		Cyr61	Il33		Selenop	Anxa2		Tgfbi	Madcam1
Mmp9	Selenop		Nts	Itga2b		Ehd3	Prss23		Mrc1	Rgs4
Cxcl10	Apoe		Fabp4	Ltbp2		Clec1b	Cyr61		Gng11	Fos
Il4i1	Igfbp7		Ackr4	Cyp1b1		Galnt15	Ackr3		Sned1	Msr1
Cxcl9	Cavin2		Bcr	Lyve1		Itga2b	Madcam1		Fibin	Gem
Serpina3f	Tnc		Rcan1	Flrt3		Man1a	Fabp4		Slc9a9	Postn
Prnp	Prss23		Tinagl1	Csf2rb2		Ctsd	Mmp9		Lrrn4cl	Nr4a1
Id2	S100a10		Btnl9	Serpina3f		Gstt1	Cxcl1		Mmrn1	Socs3
Clu	Anxa2		Tm4sf1	Madcam1		Mrc1	Rgs16		Trp53i11	Atf3
Rgs4	Ackr3		Klrb1f	Cxcl10		Tgfbr3	Rnd1		Itih5	Hspa1a
Nudt17	Mmrn1		Fbln5	Msr1		Adh1	Ackr4		Kcnj8	Lifr
Tbc1d17	Mrc1		Adgrf5	Rgs4		Csf2rb2	Gja4		Ifi204	Rnd1
Cd14	Bcr		Rgs16	Igfbp4		Dnah6	Fn1		Angpt2	Gadd45g
Serpina1b	Tinagl1		AW551984	Csf2rb		Agfg1	Btnl9		Il6st	Vcam1
Bmp2	Parm1		Cav1	Postn		Xlr5c	Bcr		Itga1	Zfp36
Rgs2	Ackr4		Bgn	Coch		Sh3bgrl3	Rcan1		Robo4	Dnajb1
Abca13	Txnip		Klf6	Cxcl1		Cd38	Nupr1		Ccdc152	Mmp9
Dsg2	Rcan1		Plat	Mt1		Tpbgl	Fbln5		Cd59a	Ehd3
Birc3	Adgrf5		Thbs1	Srgn		F8	Hspb1		Lyve1	Nfkbia
Bmp8a	Clca3a1		Cavin3	Laptm4b		Cyp1b1	Prnp		Flt4	Dusp2
Pde4d	Cd300lg		Hspb1	Mmp9		Trf	Socs3		Selenop	Tsc22d1
Vcam1	Cyr61		S100a10	Cd55		Flrt3	Tinagl1		Plod1	Junb
Chst2	Mgll		Cp	Bmp2		Cfh	Timp4		Stt3b	Birc3
Sulf1	Gdf10		Slc9a3r2	Ccdc152		Hexa	Cp		Tnc	Nfkbiz
Irf1	Ptprb		Dcn	Tspan7		Lifr	Meox1		Add3	Rnf122
Pgrmc1	Ltbp4		Ltbp4	Lifr		Il33	Klf6		Igfbp7	Apold1
Rassf6	Reln		Serpine1	Ces2e		Igfbp4	Cxcl9		Ltbp4	Ifrd1
Rnf122	Tgfbr2		Cd9	Sema3a		Mt1	Plat		Rasgrp3	Srgn
Tspan3	Unc5b		Gdf10	Gm20547		Ptgs1	Ifi27l2a		Col4a1	Serpina3n
Rab20	Cav1		Meox1	Ctsd		Fmo1	Id2		St6galnac3	Fstl1
Postn	Cyp4b1		Bmp4	Trf		Timp2	Nfkbia		Pard6g	Cyp1b1
Nfkbia	Fxyd6		Lbp	Ehd3		Csf2rb	Ltbp4		Slc16a2	Il4i1
Ttc6	Lbp		Tnc	Cfb		Dbi	Il4i1		Adamts5	Sncg
Rgs5	Trp53i11		Mmrn1	Mrc1		Fam124a	Atf3		Phldb2	Btg2
Bhlhe40	Cldn5		Ece1	Serpina3n		Pcdh15	Adgrf5		Tmsb4x	Bmp2
Kcnj2	Cp		Rassf10	Ces2g		Itga9	Fos		Gdf10	Irf1
Lpar1	Tmsb4x		Emp1	Cyp4b1		Gas6	Cxcl10		Hpgd	Lama5
Nostrin	Slc9a3r2		Nupr1	Tmem2		Lars2	Irf1		Raph1	Plvap
Dbx2	Klf2		Tbxa2r	Tgfbr3		Gm20425	F2r		Abcg1	Procr
Spint2	Gas6		Cdh13	Colq		Txnip	Mgll		Ptgfrn	Ppp1r15a
Ifrd1	Klf4		Gm28875	Nceh1		Sncg	Lama4		Cp	Ptger4
Cd74	Fam124a		Edn1	Serpina3g		AW112010	Dcn		Cavin2	Cfb
Litaf	Aplp2		Fn1	Birc2		Pcdh17	Tsc22d1		Tcf4	Cmah
Scg5	Angptl4		Pglyrp1	F8		Stc2	Pgrmc1		Stab2	Slc16a1
Arid5a	Ece1		Sat1	Ctss		Pip4k2a	Bgn		S100a16	Rnf19b
Cpe	Itga1		Cd24a	Gm20425			Nr4a1		Spns2	Cpe
Cd44	Thbs1		Flrt2	Clec4g			Nudt17		Gmfg	Hsp90aa1
Socs1	Tpm4		Fstl1	Cxcl9			Rgs2		Aplp2	Bmp8a
Dram1	Sox18		Col18a1	Ttn			Lamb1		Lama4	Slc18a1
Vasn	Cavin3		Podxl	Il4i1			Plpp1		Dnase1l3	Thbd
Extl1	Btnl9		Cald1	Jak1			Thbs1		F8	Laptm4b
Rnd1	Sned1		Ehd2	Csf1			Cav1		Hmcn1	Cpxm1
Stc1	Robo4		Nudt4	Nrros			Cd9		Thy1	Astn1
Cd82	Prelp		Lamb1	Cyba			Plk2		Nid2	Gm20481
Ces2e	Galnt15		Cavin1	Adam33			Litaf		Bcl2	Dusp1
Col14a1	Calm1		Trp53i11	Tspan3			Tbc1d17		Igfbp4	Slc3a2
Rgcc	Rnf220		Anxa1	Gria3			Cavin3		Plxdc2	Pmp22
Fyb	Ifi27l2a		Cavin2	Spint2			Gdf10			Noct
Sdc1	Serpinb6a		Gja4	Cpe			Hsph1			Gm20547
Hspa1a	Stt3b		Fxyd6	Ltb			Gadd45b			Tbc1d17
Serpina3g	Arl4a		Emcn	Phyhd1			Ifrd1			Egr1
Bst1	Flrt2		Nos3	Cpxm1			Mmrn1			Igf1
Lamc2	Ehd2		Errfi1	Slc18a1			Hes1			Chst2
Rnf19b	S100a16		Fbln2	Selenop			Pde4d			Fosb
Cyba	Il6st		Pdlim3	Gm28035			Fibin			Dsg2
Lpo	Gstt1		Jup	Glipr2			Apold1			Ier2
Msmo1	Adgrg3		Igfbp7	Man1a			Trp53i11			Icam1
Ms4a6b	Bgn		Arid5b	Spib			Lhfp			Pcdh17
Wnt11	Fkbp1a		Parm1	Dnah6			Slco3a1			Jun
Dll4	Nos3		Cdkn1a	C2			Cdkn1a			Zbtb20
Glipr2	Fmo1		Tmem252	Cd38			Cald1			Gria3
Ces2g	Ninj1		Klf2	Slc16a1			Vcam1
Tnfaip3	Mylip		Myct1	Bmp8a			Dusp2
Fam46c	Spns2		Plpp1	Astn1			Sat1
Cdh6	Plod1		Adm	Clta			Slc9a3r2
Srgn	Smtn		Lama4	Rab20			Myc
Mx1	Sh3bp5		Wipf3	Dsg2			Ier3
Myc	Ushbp1		Ifi27l2a	Lpcat1			Abca13
Icam1	Nfatc1		Rhoj	Pcdh17			Nudt4
Mme	Lrrc32		Sox7	Cxcl16			Col4a1
Nfkbiz	Cd9		X8430408G22Rik	Id2			Junb
Serpina3n	Ramp2		Tmsb4x	Ptger4			Lmna
Mob3c	Clec1b		Cd93	Sncg			Pglyrp1
Emp2	Cavin1		Lhfp	Art3			Flrt2
Arhgap44	Ptgs1		Ahnak2	Vamp5			Errfi1
Socs3	Flt4		Clca3a1	Jam3			Dll4
Dennd2d	Cald1		Mgll	Clec1b			Nostrin
Cpxm1	Eng		Rassf9	Npc2			Tagln2
	Tgfa		Akap12	Meox2			Bhlhe40
	Myct1		Pkn3	Prnp			Ece1
	Dab2		Pdgfa	Tnfaip3			Tuba1a
	Slco2a1		Lmcd1	Agfg1			Odc1
	Fam43a		Adamts1	Zeb2			Tgtp1
	Tgfbi		Klf4	Slc38a4			Cdh13
	Xlr5c		F2r	Nudt17			Cebpd
	Gng11		Ccdc3	Reln			Ehd2
	Ptpre		Mfap2	Tbc1d17			Tubb6
	Sult1a1		Selp	Tspan15			Podxl
	Hpcal1		Plk2	Igf1			X4930523C07Rik
	Lars2		Tgfbr2	Gm15675			Birc3
	Klf6		Pkhd1l1	Fcgr2b			Chrnb1
	Ackr2		Nr4a1	Itga9			Serpina3f
	Fxyd5		Atf3	Abca13			Cd93
	Egfl7		Nr4a2	Cd274			Btg2
	Plxdc2		Ptprb	Cfp			Chst2
	Tpbgl		Tsc22d2	AW112010			Dnajb1
	Degs1		Fosb	Xlr5c			Dusp1
	Creb3l2		Timp4	Lrg1			Nfkbiz
	Add1		Chrnb1	Sh3bgrl3			Gm28875
	Jup		Prelp	Arrdc2
	Arhgdib		Egr1	Pcdh15
	Stc2		Prickle1	Dennd2d
	Klhl3		Pdgfb	Dock10
	Nxn		Ccdc88c	Il21r
	Podxl		Apold1	Lgmn
			Efnb2	Gns
			Arrdc3	Il2rg
			Id3	Arrdc4
			Col4a2	Man2a1
			Mfsd4a	Birc3
			Myl12a	Prex1
			Tagln2	Extl1
			Hspa12a	Sirpa
			G0s2	Kcnj2
			Palm	Gla
			Klhl4	Chst2
			Hsph1	Arhgap44
			Ccdc141	Slc7a7
			Cep85l	Rnf122
			Slco3a1	Chrnb4
			Tmod2	Mafb
			Chp2	Tank
			Angptl4	Cyp27a1
			Mustn1	Ftl1
			Rnf39	Tmem123
			Pdlim4	Uap1l1
			Calm1	Ifi27
			Btg2	Gstt1
			Col4a1	Cd74
			Mxra8	Rassf6
			Btg1	Gm20489
			Tmem44	Icam1
			Wscd1	Pde4d
			Ctnnal1	Samsn1
			Hpcal1	Tmem173
			Ptpre
			Gm26776
			Nfatc1
			Nfat5
			Sptan1
			Slc45a3
			Bmx
			Ablim2
			Nsg1
			Itga3
			Ier3
			Ackr2
			Hs3st1
			Smim5
			Smtn
			Cfap43
			Hes1
			Gngt2
			Tsc22d1
			Bmp1
			Tspan18
			Tcim
			Gm26532
			Caskin2
			Car8
			Dtx1
			X2900026A02Rik
			Ier2
			Plec
			Tspan5
			Arl4a
			Dnajb1
			Flnb
			Spry1
			Rnf220
			Vim
			Foxp1
			Nfil3
			Lmna
			Sptssa
			Pdpn
			Tspan6
			Cldn5
			Plxnd1
			Comt
			Fzd6
			Fos
			Prkar1b
			Xiap
			Plaur
			Sema3d
			Fblim1
			Amz1
			Slit2
			Tek
			Notch1
			Jun
			Sox18
			Tubb2a
			Ctnnb1
			Atp2b4
			P4ha2
			Ppl
			Plxna4
			Rgl1
			Fgfr1
			Odc1
			Limch1
			Crip2
			Sox4
			Nedd9
