# Supplementary material for: Single-cell mapping reveals new markers and functions of lymphatic endothelial cells in lymph nodes
Source: PLoS Biol. 2020 Apr 6;18(4):e3000704. doi: 10.1371/journal.pbio.3000704 (PMC7162550; doi:10.1371/journal.pbio.3000704)
Supplement: S3 Table — Gene-level comparison between cLECs, fLECs, and medullary LECs in mice and human (Takeda and colleagues [23]). Both up- and down-regulated genes in each of the subpopulations (compared to all other LECs) were compared. Highlighted genes are conserved between the data sets. cLEC, ceiling LEC; fLEC, floor-lining LEC; LEC, lymphatic endothelial cell; LN, lymph node. (XLSX) [file pbio.3000704.s003.xlsx]

## Sheet: Up-regulated genes
Supplementary Table 3
Gene comparison between mouse and human (Takeda et al., Immunity 2019) LN LEC subsets. Lists of differentially expressed genes (converted to mouse orthologues in case of the human data)
within cLECs, fLECs and medullary LECs were compared. Highlighted genes are conserved between the datasets.
1. Upregulated genes (compared to all other LECs)
cLECs			fLECs			Medullary LECs
Mouse cluster 2	Human LEC I		Mouse cluster 1	Human LEC II		Mouse cluster 3	Human LEC VI
Cd36	Ccl2		Ccl20	Ccl20		Marco	Clec4g
Prss23	Fabp4		Glycam1	Cxcl5		Ccdc152	Marco
Ackr3	Edn1		Coch	Cxcl1		Apoe	Sod2
Anxa2	Fabp5		Madcam1	Marco		Cyp4b1	Lgmn
Cyr61	Mgp		Cxcl1	Thy1		Selenop	Cxcl1
Nts	Efemp1		Mmp9	Sparcl1		Ehd3	Sparcl1
Fabp4	Ccdc3		Cxcl10	Tnfrsf9		Clec1b	Lyve1
Ackr4	Ackr4		Il4i1	Sod2		Galnt15	Litaf
Bcr	Nudt4		Cxcl9	Plat		Itga2b	Gpx3
Rcan1	Ubr3		Serpina3f	Pf4		Man1a	Nampt
Tinagl1	Cyr61		Prnp	Srgn		Ctsd	Tmem2
Btnl9	Rcan1		Id2	Cd44		Gstt1	Npc2
Tm4sf1	Cav1		Clu	Cadm3		Mrc1	Plin2
Klrb1f	Nts		Rgs4	C7		Tgfbr3	Ugcg
Fbln5	Scube2		Nudt17	Cxcl3		Adh1	Cd44
Adgrf5	Ramp3		Tbc1d17	S100a3		Csf2rb2	Pltp
Rgs16	Nexn		Cd14	Tymp		Dnah6	Cxcl2
AW551984	Cpe		Serpina1b	Igfbp3		Agfg1	Wtap
Cav1	Gja4		Bmp2	Fibin		Xlr5c	Rarres2
Bgn	Fn1		Rgs2	Il6		Sh3bgrl3	Birc3
Klf6	Tm4sf1		Abca13	S100a4		Cd38	Hmox1
Plat	Col12a1		Dsg2	Csf2rb		Tpbgl	Srgn
Thbs1	Egr1		Birc3	Lifr		F8	Fam26f
Cavin3	Aldh3a2		Bmp8a	Il2rg		Cyp1b1	Zfand5
Hspb1	Podxl		Pde4d	Litaf		Trf	Batf
S100a10	Slc9a3r2		Vcam1	Plvap		Flrt3	Psd3
Cp	Bgn		Chst2	Emb		Cfh	Cr2
Slc9a3r2	Gas6		Sulf1	Birc3		Hexa	Stab2
Dcn	Csgalnact1		Irf1	Cd74		Lifr	Tmem176b
Ltbp4	Arid5b		Pgrmc1	Icam2		Il33	Adamts4
Serpine1	Gdf10		Rassf6	Fam26f		Igfbp4	Pdk4
Cd9	Plscr4		Rnf122	Ctss		Mt1	Icam1
Gdf10	Tgm2		Tspan3	Pnrc1		Ptgs1	Aplp2
Meox1	Ramp2		Rab20	Erich1		Fmo1	Il2rg
Bmp4	Gadd45b		Postn	Tnfrsf4		Timp2	Lifr
Lbp	Fmod		Nfkbia	Ugcg		Csf2rb	Cadm3
Tnc	Txnip		Ttc6	Cxcl2		Dbi	Cotl1
Mmrn1	Ptgs2		Rgs5	Socs1		Fam124a	Tmem176a
Ece1	Spint2		Bhlhe40	Svil		Pcdh15	Ltbp2
Rassf10	Cd9		Kcnj2	Jak1		Itga9	Dab2
Emp1	Bmx		Lpar1	Zfand5		Gas6	C2
Nupr1	Cald1		Nostrin	Spib		Lars2	Tnc
Tbxa2r	Mdfic		Dbx2	Cst3		Gm20425	Cd4
Cdh13	Ccdc80		Spint2	Ano9		Txnip	Cstb
Gm28875	Emp2		Ifrd1	Psd3		Sncg	Cks2
Edn1	Prpsap1		Cd74	Mmd		AW112010	F8
Fn1	Cd200		Litaf	Tnfrsf1a		Pcdh17	Cpeb2
Pglyrp1	Wars		Scg5	Fth1		Stc2	Stab1
Sat1	Btg2		Arid5a	Clu		Pip4k2a	Cebpb
Cd24a	Tmod1		Cpe	Clec4g			Klf6
Flrt2	Dok5		Cd44	Hsd17b11			Ralgds
Fstl1	Atf3		Socs1	Il3ra			Timp3
Col18a1	Add3		Dram1	Hist1h2bk			Errfi1
Podxl	Mafb		Vasn	Stc2			Sema3a
Cald1	Ctnnal1		Extl1	Cep135			Cxcl3
Ehd2	Bace2		Rnd1	Npc2			Ap2s1
Nudt4	Pparg		Stc1	Maf			Il3ra
Lamb1	Cav2		Cd82	Gsdmd			Plscr1
Cavin1	Pde1a		Ces2e	Wtap			Pdlim1
Trp53i11	Lims1		Col14a1	Marcks			Fth1
Anxa1	Sncg		Rgcc	Cebpb			Tspan7
Cavin2	Maff		Fyb	Tmem163			Tgfbr3
Gja4	Rgs3		Sdc1	Sparc			Sat1
Fxyd6	Vwf		Hspa1a	Arglu1			Il6
Emcn	Sncaip		Serpina3g	Plscr1			Nfkbia
Nos3	Stom		Bst1	Stab1			Rbm47
Errfi1	Efna1		Lamc2	Ralgds			Rpgr
Fbln2	Map3k8		Rnf19b	Ets2			Emb
Pdlim3	Ptpre		Cyba	Bst2			Nupr1
Jup	Tfpi		Lpo	Tnc			Grn
Igfbp7	Itm2b		Msmo1	Slc30a7			Hspa1b
Arid5b	Id3		Ms4a6b	Socs3			Mcl1
Parm1	Dkk3		Wnt11	S100a6			Btg3
Cdkn1a	Tsc22d1		Dll4	Ncoa7			Csf2rb
Tmem252	Nt5e		Glipr2	Sele			Socs1
Klf2	Irf1		Ces2g	Vcam1			Bmper
Myct1	Pdgfc		Tnfaip3	Cd4			Papln
Plpp1	Blcap		Fam46c	Pla2g5			Abhd17b
Adm	Akap12		Cdh6	Ache			Nr2f1
Lama4	Rexo2		Srgn	Robo1			Ano9
Wipf3	Zfp36		Mx1	Nceh1			Cxadr
Ifi27l2a	Cyb5r3		Myc	Csrp2			Stc2
Rhoj	Ier2		Icam1	Ldlr			B4galt1
Sox7	Cnn3		Mme	Tnfsf10			Cd68
X8430408G22Rik	Mmrn1		Nfkbiz	Gp1ba			Ncoa7
Tmsb4x	Cd36		Serpina3n	Prcp			Yes1
Cd93	Aldh2		Mob3c	Rarres2			Jak1
Lhfp	Stxbp6		Emp2	Pdlim1			Maf
Ahnak2	Ecscr		Arhgap44	Nampt			Hist1h2bk
Clca3a1	Hes1		Socs3	Enpp2			Ets2
Mgll	Bcap29		Dennd2d	Fam3b			Pnrc1
Rassf9	Sertad1		Cpxm1	Igf1			Bmp2
Akap12	Slc40a1			Fkbp5			Asph
Pkn3	Procr			Ly96			Apold1
Pdgfa	Ctsd			Papss1			Nrp2
Lmcd1	Hmbox1			Tnfaip8			Ceacam1
Adamts1	Fos			Tmem176b			Bri3
Klf4	Nfkbid			Rftn1			Upp1
F2r	Dhrs3			Ltbp2			Ehd1
Ccdc3	Pla1a			C1qtnf1			Jund
Mfap2	Klf10			Arrdc3			Ly96
Selp	Wsb1			H2afj			Filip1
Plk2	Gsn			Srgap1			Peli1
Tgfbr2	Tpt1			Hapln3			C7
Pkhd1l1	Thbd			Il33			Cd93
Nr4a1	Ldb2			Ehd1			Cisd1
Atf3	Sema3d			Tmem2			Tymp
Nr4a2	Rhoj			Atp2b1			Tpp1
Ptprb	Tsc22d2			Cotl1			Sub1
Tsc22d2	Plk2			Snn			Stx3
Fosb	Foxp1			Bmp2			Bhlhe40
Timp4	Robo4			Nfkbia			Sparc
Chrnb1	Tle1			Tnfaip3			Rel
Prelp	Casp4			Ctsh			Ifngr2
Egr1	Klf4			Serpinb9			Dnajb6
Prickle1	Hrct1			Sub1			Fkbp5
Pdgfb	Serpinb1b			S100a13			Adamts9
Ccdc88c	Cd59b			Rnf19a			S100a13
Apold1	Cd59a			Ly6e			Srgap1
Efnb2	Mzt2			Batf			Id2
Arrdc3	1500009l16rik			Peli1			Bst2
Id3	Serpinb1a			Atox1			Rnf145
Col4a2	Serpinb1c			S100a11			Baz1a
Mfsd4a	Gm49369			Vapa			Arpc5l
Myl12a				Dll1			Tmem163
Tagln2				Rnf145			Clec1a
Hspa12a				Ifngr2			Dll1
G0s2				Galnt18			Hspe1
Palm				Ddx5			Kdm6b
Klhl4				Col6a2			Grasp
Hsph1				Irx3			Tank
Ccdc141				Ifngr1			Fstl1
Cep85l				Cmip			Nppc
Slco3a1				Rap1b			Tmem70
Tmod2				Clec1a			Clta
Chp2				Icam1			Dlc1
Angptl4				Nppc			Arl5b
Mustn1				Rps19bp1			Cebpd
Rnf39				Serpinh1			Tomm5
Pdlim4				B3gnt2			Slc30a7
Calm1				Timp3			Eif4a3
Btg2				Clptm1			Hsd17b11
Col4a1				Smap2			Nfe2l2
Mxra8				Id2			Pim3
Btg1				Relb			Ctss
Tmem44				Itm2c			Gpx4
Wscd1				Pmp22			Tnfaip3
Ctnnal1				Pim3			Kctd12
Hpcal1				Derl1			Il33
Ptpre				Adi1			Slc2a3
Gm26776				Grn			Egfl7
Nfatc1				Lgals9			Dusp6
Nfat5				Rab32			Serping1
Sptan1				Tspan7			H2afj
Slc45a3				Xbp1			Neat1
Bmx				Smad1			Ctsd
Ablim2				Bin1			Sh3bgrl
Nsg1				Cisd1			Limk2
Itga3				Ccnd1			Hspa1a
Ier3				Pdia5			Fosl2
Ackr2				Slc4a7			Svil
Hs3st1				Calm2			Pnpla8
Smim5				Dlc1			Osmr
Smtn				Plgrkt			Smap2
Cfap43				Sft2d1			Rbms1
Hes1				Cnp			Il6st
Gngt2				Dtd1			Nenf
Tsc22d1				Adamts4			Midn
Bmp1				Pfn1			B4galt5
Tspan18				Msc			Tmem165
Tcim				Ap2s1			Bag3
Gm26532				Tmem70			Ell2
Caskin2				Sdf4			Ube2d3
Car8				Rnh1			Idi1
Dtx1				Papln			Mgat1
X2900026A02Rik				Klf7			Mpzl1
Ier2				P4hb			Nck1
Plec				Zeb1			Cdkn1a
Tspan5				Dnajc7			Xbp1
Arl4a				Dbi			Csrp2
Dnajb1				Ptges2			Ephx1
Flnb				Tnip2			Gsto1
Spry1				2011-09-01			Tnfrsf1a
Rnf220				Hmgxb4			Elf1
Vim				Osmr			Hmgb2
Foxp1				Hnrnpf			Tsn
Nfil3				Mdh1			2011-09-01
Lmna				Dnajb6			Smyd4
Sptssa				Csf1			Wbp11
Pdpn				Grina			Spsb1
Tspan6				Tagln2			Gata6
Cldn5				Calr			Perp
Plxnd1				Cyb5a			Ldlr
Comt				Pnisr			Slc4a7
Fzd6				Bhlhe40			Etf1
Fos				Yeats4			Ss18l2
Prkar1b				Emilin1			Ddx5
Xiap				Rab13			Tnip2
Plaur				Spats2l			Ddx21
Sema3d				Ninj1			Vapa
Fblim1				Prrc2c			Mmd
Amz1				Gpx4			Chchd7
Slit2				Idi1			Nfkb1
Tek				Trip10			Iqgap1
Notch1				Ehd4			Asah1
Jun				Zfp36l2			Nabp1
Sox18				Plin2			Gimap5
Tubb2a				Zfp36l1			Ppfibp1
Ctnnb1				Mpzl1			Htatip2
Atp2b4				Tgfb1i1			Ehd4
P4ha2				Anxa7			Rbm8a
Ppl				Ezr			Foxo3
Plxna4				Srsf3			Nceh1
Rgl1				Tuba1b			Pdia6
Fgfr1				Aplp2			Rap1b
Odc1				Ppp1r18			Itm2c
Limch1				Timp1			Cd63
Crip2				Sox7			Lamp2
Sox4				Ccni			Rab10
Nedd9				Tbcb			Mt-co1
				Timmdc1			Gpsm3
				Serping1			Pomp
				Ptprk			Mat2a
				Ube2j1			Sqstm1
				Gns			Eif4a1
				Parp1			P4hb
				Cited2			Dnttip2
				Limch1			Papola
				Nrn1			Emid1
				Eva1c			Chd1
				Htra2			Fxyd6
				Rplp1			Tgfbr2
				Prdx1			Rab32
				Il34			Sik1
				Ankrd10			Mdh1
				Pdia6			Fcgrt
				Arhgef10			Tra2b
				Btg3			Cmip
				Stx12			Ets1
				Baz1a			C1rl
				Ppib			Cd164
				Tspan14			Gpx1
				Ubl3			Map3k13
				Sh3bgrl			Msc
				Rel			Gp1ba
				Tank			Serpinb9
				Nfkb2			Rab13
				Lima1			Crim1
				Tomm5			Icam2
				B2m			Ccnh
				Tsc22d3			Tmem248
				Lasp1			Csf1
				Pnpla8			Mgst2
				Agtrap			Dusp23
				Rapgef5			Fnip2
				Gstt1			Vps37a
				Rai14			Lrrc59
				Psap			Snx2
				Smc4			Rnf19a
				Sec61b			Zfp36l1
				Mpp1			Srsf7
				Foxo3			Galnt18
				Arid5a			Aebp1
				Iscu			Phactr2
				Rbm39			Gsdmd
				Imp3			Ntmt1
				Hnrnpdl			Hif1a
				Tmed9			Rnf114
				Cst10			Sele
				Serpinb9b			Ppp1r15b
				Serpinb9c			Rgs16
				Serpinb9d			Nfkbiz
				Serpinb9e			Tm7sf3
				Serpinb9f			Grina
				Serpinb9h			Serpinb9b
				Serpinb9g			Serpinb9c
				Gm42674			Serpinb9d
				Gm12166			Serpinb9e
				Csf2rb2			Serpinb9f
				Cd209f			Serpinb9h
				Lyz2			Serpinb9g
				Lyz1			Cnksr3
				Gm20489			Csf2rb2
				Ifi27			Gm5580
				Grcc10			Ceacam10
				Gyg			Gm8994
				Plscr2			Cd209a
				1700057g04rik			Cd209e
				Gm10320			Cd209d
				Cd209g			Cd209b
				Smad9			Cd209c
				C1s2			Cd209f
				C1s1			Gm20489
				C1ra			Rbm8a2
				C1rb			Gimap3
				H2-q5			Lyz2
				H2-bl			Lyz1
				H2-eb2			Plscr2
				H2-ea-ps			1700057g04rik
							Grcc10
							Gm49369
							Ceacam2
							Rab7
							C1s2
							C1s1
							Gyg
							C1ra
							C1rb
							Ftl1
							Cd209g
							Ftl1-ps1

## Sheet: Down-regulated genes
Supplementary Table 3
Gene comparison between mouse and human (Takeda et al., Immunity 2019) LN LEC subsets. Lists of differentially expressed genes (converted to mouse orthologues in case of the human data)
within cLECs, fLECs and medullary LECs were compared. Highlighted genes are conserved between the datasets.
2. Downregulated genes (compared to all other LECs)
cLECs			fLECs			Medullary LECs
Mouse cluster 2	Human LEC I		Mouse cluster 1	Human LEC II		Mouse cluster 3	Human LEC VI
Marco	Ccl20		Marco	Fabp4		Glycam1	Fabp4
Glycam1	Marco		Ccdc152	Mgp		Cd36	Fabp5
Clu	Cxcl5		Stab2	Fabp5		Coch	Cav1
C3	Cxcl1		Fabp4	Tff3		Tm4sf1	Cd9
Il33	Clec4g		Cd36	Ccl2		Anxa2	Nudt4
Itga2b	Thy1		Selenop	Nts		Prss23	Efemp1
Ltbp2	Sparcl1		Apoe	Cav1		Cyr61	Nts
Cyp1b1	Sod2		Igfbp7	S100a10		Ackr3	Ccl2
Lyve1	Tnfrsf9		Cavin2	Efemp1		Madcam1	Ramp3
Flrt3	Plat		Tnc	Mmrn1		Fabp4	Lgals1
Csf2rb2	Srgn		Prss23	Edn1		Mmp9	Tff3
Serpina3f	Cadm3		S100a10	Mfap4		Cxcl1	Edn1
Madcam1	Cd44		Anxa2	Nudt4		Rgs16	Dkk3
Cxcl10	C7		Ackr3	Slc9a3r2		Rnd1	Ramp2
Msr1	Il6		Mmrn1	Rcan1		Ackr4	Ackr4
Rgs4	S100a3		Mrc1	Akap12		Gja4	Laptm5
Igfbp4	Tymp		Bcr	Dkk3		Fn1	Mgp
Csf2rb	S100a4		Tinagl1	Ackr4		Btnl9	Slc9a3r2
Postn	Cxcl3		Parm1	Cd9		Bcr	Fn1
Coch	Il2rg		Ackr4	Emp1		Rcan1	Rcan1
Cxcl1	Fibin		Txnip	Ccdc3		Nupr1	Mmrn1
Mt1	Csf2rb		Rcan1	Ramp3		Fbln5	Tgm2
Srgn	Fam26f		Adgrf5	Ramp2		Hspb1	Emp2
Laptm4b	Litaf		Clca3a1	Miat		Prnp	Emp1
Mmp9	Tnfrsf4		Cd300lg	Cyr61		Socs3	S100a10
Cd55	Emb		Cyr61	Plac9		Tinagl1	Ccdc3
Bmp2	Lifr		Mgll	Ubr3		Timp4	Cd200
Ccdc152	Icam2		Gdf10	Vwf		Cp	Plac9
Tspan7	Nppc		Ptprb	Podxl		Meox1	Sncg
Lifr	Lyve1		Ltbp4	Emp2		Klf6	Ubr3
Ces2e	Birc3		Reln	Ecscr		Cxcl9	Tspo
Sema3a	Plvap		Tgfbr2	Procr		Plat	Bcam
Gm20547	Ctss		Unc5b	Gas6		Ifi27l2a	Miat
Ctsd	Maf		Cav1	Tgm2		Id2	Vim
Trf	Ano9		Cyp4b1	Mtus1		Nfkbia	Podxl
Ehd3	Jak1		Fxyd6	Hes1		Ltbp4	Gas6
Cfb	Socs1		Lbp	Hrct1		Il4i1	Prss23
Mrc1	Erich1		Trp53i11	Angpt2		Atf3	Gja4
Serpina3n	Igf1		Cldn5	Gja4		Adgrf5	Crip2
Ces2g	Ugcg		Cp	Sncg		Fos	Cpe
Cyp4b1	Cd74		Tmsb4x	Cpe		Cxcl10	Cyb5r3
Tmem2	Cst3		Slc9a3r2	Mdfic		Irf1	Ccdc80
Tgfbr3	Svil		Klf2	Plscr4		F2r	Fxyd5
Colq	Hist1h2bk		Gas6	Itga6		Mgll	Gsn
Nceh1	S100a6		Klf4	Csgalnact1		Lama4	Col12a1
Serpina3g	Rarres2		Fam124a	Cd36		Dcn	Ecscr
Birc2	Pnrc1		Aplp2	Slpi		Tsc22d1	Anxa2
F8	Zfand5		Angptl4	Tshz2		Pgrmc1	Itga6
Ctss	Hsd17b11		Ece1	Cyb5r3		Bgn	Mtus1
Gm20425	Stab1		Itga1	Tmod1		Nr4a1	Ccnd1
Clec4g	Sparc		Thbs1	Laptm5		Nudt17	Cav2
Cxcl9	Ets2		Tpm4	Nexn		Rgs2	Tmod1
Ttn	Tnfrsf1a		Sox18	Lgals1		Lamb1	Clu
Il4i1	Mmd		Cavin3	Tm4sf1		Plpp1	Hes1
Jak1	Fth1		Btnl9	Aldh3a2		Thbs1	Mdfic
Csf1	Cep135		Sned1	Gng11		Cav1	Stxbp6
Nrros	Wtap		Robo4	Lama4		Cd9	Procr
Cyba	Il3ra		Prelp	Cav2		Plk2	Ptpre
Adam33	Npc2		Galnt15	Klf4		Litaf	Cald1
Tspan3	Ralgds		Calm1	Ptpre		Tbc1d17	Cyr61
Gria3	Gsdmd		Rnf220	Arid5b		Cavin3	Nexn
Spint2	Cotl1		Ifi27l2a	Lims1		Gdf10	Tm4sf1
Cpe	Pdpn		Serpinb6a	Igfbp7		Hsph1	Guk1
Ltb	Col6a2		Stt3b	Fn1		Gadd45b	Tmsb10
Phyhd1	Timp1		Arl4a	Cd200		Ifrd1	Aldh3a2
Cpxm1	Cxcl2		Flrt2	Ldb2		Mmrn1	Angpt2
Slc18a1	Ltbp2		Ehd2	Bcam		Hes1	Nt5e
Selenop	Slc30a7		S100a16	Nt5e		Pde4d	Sox4
Gm28035	Nampt		Il6st	Guk1		Fibin	Stmn1
Glipr2	Fxyd6		Gstt1	Tfpi		Apold1	Sema3d
Man1a	Arglu1		Adgrg3	Txnip		Trp53i11	Hspb1
Spib	Plac9		Bgn	Bmx		Lhfp	Ypel2
Dnah6	Pmp22		Fkbp1a	Tnxb		Slco3a1	Ptma
C2	Cebpb		Nos3	Itm2b		Cdkn1a	Unc5b
Cd38	Ly96		Fmo1	Gsn		Cald1	Rhoc
Slc16a1	Aplp2		Ninj1	Id3		Vcam1	Lmo2
Bmp8a	Bst2		Mylip	Gdf10		Dusp2	Marcksl1
Astn1	Plscr1		Spns2	Add3		Sat1	Aldh2
Clta	H2afj		Plod1	Rhoc		Slc9a3r2	Col18a1
Rab20	Atp2b1		Smtn	Stmn1		Myc	Cd74
Dsg2	Icam1		Sh3bp5	Lmo2		Ier3	Ptms
Lpcat1	Ctsh		Ushbp1	Anxa2		Abca13	Irf1
Pcdh17	Adi1		Nfatc1	Tspo		Nudt4	Itm2b
Cxcl16	App		Lrrc32	Btg2		Col4a1	Rgs3
Id2	Grn		Cd9	Maff		Junb	Pkm
Ptger4	Marcks		Ramp2	Cald1		Lmna	Dstn
Sncg	Cstb		Clec1b	Gnas		Pglyrp1	Ldb2
Art3	Tsta3		Cavin1	Atp5e		Flrt2	Akap12
Vamp5	Csrp2		Ptgs1	Nr4a1		Errfi1	Id1
Jam3	Ache		Flt4	Rhoj		Dll4	Cnn3
Clec1b	Timp3		Cald1	Stom		Nostrin	Ssr4
Npc2	Atox1		Eng	Fxyd5		Tagln2	Thbd
Meox2	Ncoa7		Tgfa	Wars		Bhlhe40	Calm1
Prnp	Ap2s1		Myct1	Col12a1		Ece1	Csgalnact1
Tnfaip3	Clu		Dab2	Ralgapa2		Tuba1a	Id3
Agfg1	Peli1		Slco2a1	Elk3		Odc1	Elk3
Zeb2	Ccnd1		Fam43a	Slc40a1		Tgtp1	Fdps
Slc38a4	Cisd1		Tgfbi	Mdk		Cdh13	Ndufs5
Nudt17	Fkbp5		Xlr5c	Rab11a		Cebpd	Ap1s2
Reln	Rps19bp1		Gng11	Sncaip		Ehd2	Sptbn1
Tbc1d17	Ehd1		Ptpre	Foxp1		Tubb6	Ctsz
Tspan15	Ly6e		Sult1a1	Aldh2		Podxl	Sh3bgrl3
Igf1	Vapa		Hpcal1	Prpsap1		X4930523C07Rik	Sncaip
Gm15675	Lgals9		Lars2	Sptbn1		Birc3	Lamc1
Fcgr2b	Ldlr		Klf6	Dstn		Chrnb1	Gadd45b
Itga9	Rnf145		Ackr2	Ppp1r2		Serpina3f	Bmx
Abca13	S100a13		Fxyd5	Pparg		Cd93	Lims1
Cd274	Serpinh1		Egfl7	Ypel2		Btg2	Fmod
Cfp	Clptm1		Plxdc2	Tacc1		Chst2	Tax1bp3
AW112010	Galnt18		Tpbgl	Glul		Dnajb1	Ece1
Xlr5c	Vcam1		Degs1	Nktr		Dusp1	Nr4a1
Lrg1	Rnf19a		Creb3l2	Sema3d		Nfkbiz	Prpsap1
Sh3bgrl3	S100a11		Add1	Sox4		Gm28875	Prdx2
Arrdc2	Rap1b		Jup	Egr1			Hmgn3
Pcdh15	Serpinb9		Arhgdib	Wwtr1			Capn2
Dennd2d	Pfn1		Stc2	Polr2l			Plscr4
Dock10	Sub1		Klhl3	Ssr4			Foxp1
Il21r	Sele		Nxn	Fosb			Hspg2
Lgmn	Neat1		Podxl	Sfrp1			Klf4
Gns	Ifngr2			Ptpn14			Add3
Il2rg	Nfkbia			Map3k8			Tle1
Arrdc4	Sdf4			Klf2			Tnxb
Man2a1	Prcp			Prss23			Pdgfc
Birc3	Pim3			Pgm5			Rpl6
Prex1	Bhlhe40			Isg15			Ier3
Extl1	Ninj1			Ctsd			Txnip
Sirpa	Arrdc3			Marcksl1			Psme1
Kcnj2	Bmp2			Pde1a			Rhoj
Gla	Plin2			Lrrfip1			Pbx1
Chst2	Smad1			Sh3bgrl3			Arl2
Arhgap44	Dnajc7			Map1b			Ptpn14
Slc7a7	Ifi27			Tgfbr2			Blcap
Rnf122	Calr			Ctnnal1			Cd151
Chrnb4	Cst10			Fos			Plxnd1
Mafb	Plac9a			Stxbp6			Arid5b
Tank	Serpinb9b			Mgst3			Arpc1b
Cyp27a1	Serpinb9c			Tmsb10			Pgm5
Ftl1	Serpinb9d			Fmod			Anapc16
Tmem123	Serpinb9e			Tspan5			Ahnak
Uap1l1	Serpinb9f			Rexo2			Utrn
Ifi27	Serpinb9h			Gadd45b			Ipo11
Gstt1	Serpinb9g			Hmbox1			Nbl1
Cd74	Gm42674			Spint2			Pdlim3
Rassf6	Csf2rb2			Nfkbid			Lama4
Gm20489	Gm9780			Ier5			H3f3a
Icam1	Plac9b			Klf10			Ctnnal1
Pde4d	Gm20489			Ptms			Plk2
Samsn1	Cd209f			Hspb1			Zfp36l2
Tmem173	Lyz2			Tle1			Rpl10a
	Lyz1			Prdx2			Hmbox1
	Gm21541			Bcap29			Eid1
	Gm13304			Fnip2			Cox7c
	C1s2			Id1			Tspan5
	C1s1			Tma7			Psmb5
	Smad9			Cox7c			Kank3
	Cd209g			Calm1			Ppdpf
	Ccl21b			Rab11fip1			Wdr83os
	Gm10591			Unc5b			Gapdh
	Ccl21a			Arl2			C1qbp
	Plscr2			Hspg2			Gng11
	1700057g04rik			Kank3			Btg2
	Ccl21c			Robo4			Ndufb7
	H2-ea-ps			Plk3			S100a6
	H2-eb2			Ipo11			Ndufa4
				Pdgfc			Uqcrq
				Fdps			Aes
				Hmgn3			Rab11a
				Plk2			Gm15294
				Mafb			Gm1673
				Efna1			Serpinb1b
				Crip2			Plac9a
				Cd55			Gm9780
				Cnn3			Plac9b
				Atf3			Gm9844
				Cd320			Cd59b
				Uqcrq			Cd59a
				Blcap			Gm21541
				Ahnak			Gm13304
				Piezo1			Ccl21b
				Minos1			Gm10591
				Lamc1			Ccl21a
				Ctnnb1			Mzt2
				Mbnl1			Serpinb1a
				Thbd			Serpinb1c
				Cd151			Cdc42ep5
				Ndufs5			1500009l16rik
				Ccdc80			Ccl21c
				Fam213a			Tubb5
				Cdv3
				Ablim1
				Ugp2
				Mrpl33
				Tax1bp3
				Nr2f2
				Fgfr1
				Psme1
				Rasgrp3
				Flnb
				Plxnd1
				Tsc22d2
				Ntan1
				Odc1
				Uqcrb
				Tpm4
				Hist1h4c
				Nfatc1
				Zfp36
				Sft2d2
				Rpl37a
				Slc44a2
				Rpl36a
				Skil
				Ndufa11
				Atp5g2
				Rps27l
				Sptan1
				Pik3r3
				Ndufb2
				Ltbp4
				Krt10
				Aamdc
				Malat1
				Usmg5
				Ppp3ca
				Utrn
				Gmfg
				Oaz1
				Mrps6
				Bace2
				Triobp
				Casp4
				Ndufa4
				Gabarapl1
				Srp14
				Capn2
				Reep3
				Eef1b2
				Gm1673
				Plac9a
				Serpinb1b
				Casp1
				Gm9780
				Plac9b
				Cd59b
				Cd59a
				Gm9844
				Gm49337
				Gm21541
				Gm13304
				Cd55b
				Mzt2
				Ccl21b
				Gm10591
				Ccl21a
				Man1a
				Serpinb1a
				Serpinb1c
				Gm49369
				1500009l16rik
				Cdc42ep5
				Ccl21c
