# Supplementary material for: Single-cell mapping reveals new markers and functions of lymphatic endothelial cells in lymph nodes
Source: PLoS Biol. 2020 Apr 6;18(4):e3000704. doi: 10.1371/journal.pbio.3000704 (PMC7162550; doi:10.1371/journal.pbio.3000704)
Supplement: S1 Data — Supplementary data file with raw quantification results related to Figs 5, 8 and 9. (XLSX) [file pbio.3000704.s009.xlsx]

## Sheet: Figure 5
Quantitative data related to Figure 5
Staining intensity of DiI-labeled LDLs in ACKR4+ cLECs and other LYVE1+ LECs was measured using ImageJ, and the ratio between them was calculated.
Figure 5B: Acetylated LDL								Figure 5D: Oxidized LDL
N = 6 mice; 3-8 images / mouse were analyzed								N = 5 mice; 2-5 images / mouse were analyzed
Mouse 1 (8 images)								Mouse 1 (2 images)
Avg. cLEC intensity:			27.0932					Avg. cLEC intensity:			21.8477
Avg other LEC instensity:			23.2413					Avg other LEC instensity:			31.7233
Relative intensity cLECs / other LECs:			1.16573					Relative intensity cLECs / other LECs:			0.688697
Mouse 2 (6 images)								Mouse 2 (3 images)
Avg. cLEC intensity:			26.658					Avg. cLEC intensity:			32.3275
Avg other LEC instensity:			15.8856					Avg other LEC instensity:			62.3705
Relative intensity cLECs / other LECs:			1.67813					Relative intensity cLECs / other LECs:			0.518314
Mouse 3 (8 images)								Mouse 3 (4 images)
Avg. cLEC intensity:			49.8969					Avg. cLEC intensity:			15.3922
Avg other LEC instensity:			32.5372					Avg other LEC instensity:			26.6435
Relative intensity cLECs / other LECs:			1.53353					Relative intensity cLECs / other LECs:			0.57771
Mouse 4 (7 images)								Mouse 4 (4 images)
Avg. cLEC intensity:			34.3848					Avg. cLEC intensity:			15.8325
Avg other LEC instensity:			19.8592					Avg other LEC instensity:			16.795
Relative intensity cLECs / other LECs:			1.73143					Relative intensity cLECs / other LECs:			0.942696
Mouse 5 (8 images)								Mouse 5 (5 images)
Avg. cLEC intensity:			42.8809					Avg. cLEC intensity:			19.52
Avg other LEC instensity:			30.8537					Avg other LEC instensity:			23.3985
Relative intensity cLECs / other LECs:			1.38982					Relative intensity cLECs / other LECs:			0.834241
Mouse 6 (3 images)
Avg. cLEC intensity:			11.176
Avg other LEC instensity:			5.11973
Relative intensity cLECs / other LECs:			2.18293
Avg. relative intensity cLECs / other LECs of all 6 mice:					1.61359			Avg. relative intensity cLECs / other LECs of all 6 mice:					0.712332

## Sheet: Figure 8
Quantitative data related to Figure 8
CFSE+ lymphocytes within ANXA2+ cluster 4 sinuses and other lymphatic sinuses was counted. Two inguinal LNs (left and right) / mouse were analyzed (5-10 images) and averaged. Data was expressed as % of all lymphocytes that had entered any type of lymphatic sinus.
N = 3 mice
Mouse 1:
	N in ANXA2+ sinus	N in ANX22- sinus	% in ANXA2+ sinus	% in ANXA2- sinus
Left LN (7 images)	5	1	83.3333	16.6667
Right LN (7 images)	2	1	66.6667	33.3333
Average			75	25
Mouse 2:
	N in ANXA2+ sinus	N in ANX22- sinus	% in ANXA2+ sinus	% in ANXA2- sinus
Left LN (5 images)	5	2	71.4286	28.5714
Right LN (10 images)	7	0	100	0
Average			85.7143	14.2857
Mouse 3:
	N in ANXA2+ sinus	N in ANX22- sinus	% in ANXA2+ sinus	% in ANXA2- sinus
Left LN (8 images)	2	3	40	60
Right LN (10 images)	10	1	90.9091	9.09091
Average			65.4545	34.5455

## Sheet: Figure 9
Quantitative data related to Figure 9
Relative gene expression and percentage of expressing cells for each of the marker genes shown in Figure 9D.
Relative expression
Gene	cLECs	fLECs	medullary LECs	cluster 4 LECs
Ackr3	1.5	-0.496701	-0.501587	-0.501708
Ackr4	1.49943	-0.525235	-0.512616	-0.46158
Anxa2	1.47556	-0.606782	-0.630787	-0.237993
Bgn	1.4999	-0.507595	-0.508573	-0.483733
Cd36	1.44256	-0.680297	-0.668963	-0.0933001
Cd44	-0.488713	1.49709	-0.428433	-0.579942
Coch	-0.498714	1.5	-0.500319	-0.500966
Fabp4	1.37722	-0.78956	-0.685747	0.098091
Flrt2	1.29179	-0.854177	-0.721755	0.284146
Glycam1	-0.501847	1.49999	-0.495815	-0.502331
Il33	-1.40402	0.219441	0.965768	0.218807
Itga2b	-1.1248	0.121612	1.2816	-0.278412
Itih5	-0.308773	-0.55119	-0.62621	1.48617
Kcnj8	-0.637276	-0.18875	-0.639862	1.46589
Lyve1	-1.12538	-0.308772	0.164898	1.26925
Marco	-0.534096	-0.478095	1.49955	-0.487358
Mrc1	-0.756663	-0.767044	0.179502	1.3442
Ptx3	-0.455349	-0.521938	-0.521973	1.49926
Percentage of cells with detectable expression
Gene	cLECs	fLECs	medullary LECs	cluster 4 LECs
Ackr3	63.4021	1.76678	0.274725	0
Ackr4	82.9897	7.42049	3.2967	7.69231
Anxa2	92.268	19.0813	12.9121	51.9231
Bgn	77.3196	6.00707	7.69231	11.5385
Cd36	91.7526	6.00707	9.61538	69.2308
Cd44	2.57732	52.6502	6.31868	1.92308
Coch	1.03093	48.4099	3.02198	0
Fabp4	91.2371	11.3074	24.4505	75
Flrt2	77.8351	20.4947	25	57.6923
Glycam1	5.15464	91.1661	7.41758	1.92308
Il33	5.6701	79.1519	90.3846	48.0769
Itga2b	10.8247	84.0989	98.3516	63.4615
Itih5	11.8557	6.36042	8.51648	53.8462
Kcnj8	4.63918	12.0141	4.12088	46.1538
Lyve1	21.134	88.3392	100	100
Marco	6.18557	16.2544	94.2308	17.3077
Mrc1	3.09278	3.88693	72.2527	88.4615
Ptx3	2.57732	0.706714	0.274725	48.0769
